# Supplementary material for: Multiomic Approach for Bioprospection: Investigation of Toxins and Peptides of Brazilian Sea Anemone Bunodosoma caissarum
Source: Mar Drugs. 2023 Mar 22;21(3):197. doi: 10.3390/md21030197 (PMC10058367; doi:10.3390/md21030197)
Supplement: Supplementary file 1 [file marinedrugs-21-00197-s001.zip]

Archive with 2 entries (2 files):
- Figures.pdf
- Tables.xlsx
